# Supplementary material for: Lie Detection Using fNIRS Monitoring of Inhibition-Related Brain Regions Discriminates Infrequent but not Frequent Liars
Source: Front Hum Neurosci. 2018 Mar 13;12:71. doi: 10.3389/fnhum.2018.00071 (PMC5859104; doi:10.3389/fnhum.2018.00071)
Supplement: Supplementary file 1 [file Data_Sheet_1.zip]

Archive with 2 entries (2 files):
- Matlab codes for generating time series data of each condition of each participant .m
- Matlab codes for depicting HbO or Hb maps.m
