# Supplementary material for: Lie Detection Using fNIRS Monitoring of Inhibition-Related Brain Regions Discriminates Infrequent but not Frequent Liars
Source: Front Hum Neurosci. 2018 Mar 13;12:71. doi: 10.3389/fnhum.2018.00071 (PMC5859104; doi:10.3389/fnhum.2018.00071)
Supplement: Supplementary file 1 [file Data_Sheet_1.zip › Matlab codes for generating time series data of each condition of each participant .m]

clear
clc

path_xls = '';%Entering the path of raw data file 
path_mat = '';%Entering the path of file of data after filtering  
origin = xlsread(path_xls);
origin_1 = origin(36:end,:);
org_counter=origin_1(:,3);
org_mark=find(org_counter==1);
load(path_mat);
nirs_HbO_filter = nirs_data.oxyData;
count = [];% entering trial number 


nirs_HbO_z=bsxfun(@rdivide, bsxfun(@minus, nirs_HbO_filter, mean(nirs_HbO_filter)),std(nirs_HbO_filter));


lie={};
row_min = 10000;
for i = 1:size(count,2)
    lie{i}=nirs_HbO_z(org_mark(count(i)):org_mark(count(i)+1),:);
    if (size(lie{i},1) < row_min)
        row_min = size(lie{i},1);
    end
end


res = zeros(row_min,42);
for i = 1:size(count,2)
    lie{i} = lie{i}(1:row_min,:);
    res = res + lie{i};
end
res = res / size(count,2);
