# Supplementary material for: Lie Detection Using fNIRS Monitoring of Inhibition-Related Brain Regions Discriminates Infrequent but not Frequent Liars
Source: Front Hum Neurosci. 2018 Mar 13;12:71. doi: 10.3389/fnhum.2018.00071 (PMC5859104; doi:10.3389/fnhum.2018.00071)
Supplement: Supplementary file 1 [file Data_Sheet_1.zip › Matlab codes for depicting HbO or Hb maps.m]

 map=[
     (ch42_HbO+ch34_HbO)/2	ch42_HbO	(ch33_HbO+ch41_HbO+ch42_HbO)/3	ch41_HbO	(ch32_HbO+ch40_HbO+ch41_HbO)/3	ch40_HbO	(ch31_HbO+ch39_HbO+ch40_HbO)/3	ch39_HbO	(ch30_HbO+ch38_HbO+ch39_HbO)/3	ch38_HbO	(ch29_HbO+ch37_HbO+ch38_HbO)/3	ch37_HbO	(ch28_HbO+ch36_HbO+ch37_HbO)/3	ch36_HbO	(ch27_HbO+ch35_HbO+ch36_HbO)/3	ch35_HbO	(ch26_HbO+ch35_HbO)/2
     ch34_HbO	(ch25_HbO+ch33_HbO+ch34_HbO+ch42_HbO)/4	ch33_HbO	(ch24_HbO+ch32_HbO+ch33_HbO+ch41_HbO)/4	ch32_HbO	(ch23_HbO+ch31_HbO+ch32_HbO+ch40_HbO)/4	ch31_HbO	(ch22_HbO+ch30_HbO+ch31_HbO+ch39_HbO)/4	ch30_HbO	(ch21_HbO+ch29_HbO+ch30_HbO+ch38_HbO)/4	ch29_HbO	(ch20_HbO+ch28_HbO+ch29_HbO+ch37_HbO)/4	ch28_HbO	(ch19_HbO+ch27_HbO+ch28_HbO+ch36_HbO)/4	ch27_HbO	(ch18_HbO+ch26_HbO+ch27_HbO+ch35_HbO)/4	ch26_HbO
     (ch17_HbO+ch25_HbO+ch34_HbO)/3	ch25_HbO	(ch16_HbO+ch24_HbO+ch25_HbO+ch33_HbO)/4	ch24_HbO	(ch15_HbO+ch23_HbO+ch24_HbO+ch32_HbO)/4	ch23_HbO	(ch14_HbO+ch22_HbO+ch23_HbO+ch31_HbO)/4	ch22_HbO	(ch13_HbO+ch21_HbO+ch22_HbO+ch30_HbO)/4	ch21_HbO	(ch12_HbO+ch20_HbO+ch21_HbO+ch29_HbO)/4	ch20_HbO	(ch11_HbO+ch19_HbO+ch20_HbO+ch28_HbO)/4	ch19_HbO	(ch10_HbO+ch18_HbO+ch19_HbO+ch27_HbO)/4	ch18_HbO	(ch9_HbO+ch18_HbO+ch26_HbO)/3
     ch17_HbO	(ch8_HbO+ch16_HbO+ch17_HbO+ch25_HbO)/4	ch16_HbO	(ch7_HbO+ch15_HbO+ch16_HbO+ch24_HbO)/4	ch15_HbO	(ch6_HbO+ch14_HbO+ch15_HbO+ch23_HbO)/4	ch14_HbO	(ch5_HbO+ch14_HbO+ch13_HbO+ch22_HbO)/4	ch13_HbO	(ch4_HbO+ch12_HbO+ch13_HbO+ch21_HbO)/4	ch12_HbO	(ch3_HbO+ch11_HbO+ch12_HbO+ch20_HbO)/4	ch11_HbO	(ch2_HbO+ch10_HbO+ch11_HbO+ch19_HbO)/4	ch10_HbO	(ch1_HbO+ch9_HbO+ch18_HbO+ch10_HbO)/4	ch9_HbO
     (ch8_HbO+ch17_HbO)/2	ch8_HbO	(ch7_HbO+ch8_HbO+ch16_HbO)/3	ch7_HbO	(ch6_HbO+ch7_HbO+ch15_HbO)/3	ch6_HbO	(ch5_HbO+ch6_HbO+ch14_HbO)/3	ch5_HbO	(ch4_HbO+ch5_HbO+ch13_HbO)/3	ch4_HbO	(ch3_HbO+ch4_HbO+ch12_HbO)/3	ch3_HbO	(ch2_HbO+ch3_HbO+ch11_HbO)/3	ch2_HbO	(ch1_HbO+ch2_HbO+ch10_HbO)/3	ch1_HbO	(ch1_HbO+ch9_HbO)/2
     ];


figure
maprs=medfilt2(imresize(map,100,'bicubic'),[9,7]);caxis([-7,7]) 
imagesc(maprs);
axis off 
colorbar 
caxis([-0.04,0.04])
title('')%Entering the title name
