# Supplementary material for: Lie Detection Using fNIRS Monitoring of Inhibition-Related Brain Regions Discriminates Infrequent but not Frequent Liars
Source: Front Hum Neurosci. 2018 Mar 13;12:71. doi: 10.3389/fnhum.2018.00071 (PMC5859104; doi:10.3389/fnhum.2018.00071)
Supplement: Supplementary file 2 [file Data_Sheet_2.XLSX]

## Sheet: IFD group
0	0				Time Series Data for Channel 11
0.00154964	0.00195443
0.0027102	0.00407274
0.00430988	0.00611515
0.00560138	0.00838416
0.00727829	0.0105458
0.00867036	0.0128924
0.0102882	0.0151461
0.0119113	0.0175872
0.0136421	0.0199489
0.0152926	0.0224759
0.0171115	0.0249306
0.0188426	0.0275068
0.0206799	0.0300489
0.0225188	0.0326343	1
0.024299	0.0352398
0.0263373	0.0378815
0.0281343	0.0405324
0.0302653	0.0432008
0.0320715	0.0458964
0.0343125	0.0485559
0.0361	0.051282
0.0383958	0.053913
0.0402504	0.0566815
0.0423572	0.0592823
0.0444472	0.0620738
0.0465635	0.0646201
0.0486673	0.0673778
0.0508063	0.0699422
0.0528869	0.0726137	2
0.0551035	0.075173
0.0571882	0.0777608
0.0593965	0.080325
0.0615046	0.0828175
0.0635529	0.0853467
0.0658252	0.0877381
0.0678696	0.0902832
0.0701266	0.0926002
0.072152	0.0950352
0.0744856	0.0972892
0.076406	0.0996795
0.0787756	0.101835
0.080643	0.104096
0.0828141	0.106197	3
0.0848071	0.108354
0.0869363	0.110394
0.0889071	0.112436
0.0910449	0.114406
0.0929434	0.116315
0.0950106	0.118178
0.0969262	0.119998
0.0988516	0.121768
0.100723	0.123437
0.102371	0.125146
0.104353	0.126684
0.105952	0.128281
0.107866	0.129683
0.109363	0.131168	4
0.111201	0.132428
0.112602	0.133829
0.114366	0.134939
0.115609	0.13619
0.11713	0.137218
0.118423	0.138282
0.119794	0.139223
0.120961	0.140115
0.122235	0.140986
0.123307	0.14168
0.124403	0.142437
0.125318	0.142976
0.126237	0.143591
0.127084	0.144004	5
0.127651	0.144477
0.128566	0.14476
0.128967	0.145089
0.129718	0.145206
0.12996	0.14539
0.13054	0.145415
0.130633	0.145396
0.131031	0.145277
0.130973	0.145107
0.131105	0.144866
0.13104	0.144557
0.130943	0.144154
0.130735	0.143672
0.130399	0.143161
0.13003	0.142502	6
0.129547	0.141851
0.128989	0.141035
0.12814	0.140256
0.127561	0.139268
0.126587	0.138315
0.125798	0.137158
0.124602	0.136119
0.123663	0.134799
0.122309	0.133578
0.121167	0.132173
0.11964	0.130724
0.118355	0.129186
0.116664	0.127566
0.115085	0.125903	7
0.113309	0.124136
0.111561	0.122367
0.109652	0.12042
0.10776	0.1185
0.105689	0.116397
0.103657	0.114327
0.101495	0.112103
0.099099	0.109899
0.0969916	0.107549
0.0945016	0.105159
0.0923024	0.102685
0.0896949	0.100194
0.0873921	0.0975592
0.0847182	0.0949798	8
0.0823774	0.0922372
0.0796163	0.0895124
0.0771645	0.086682
0.0743939	0.0838079
0.0717263	0.0809008
0.0690734	0.0779442
0.0664431	0.074955
0.0636826	0.0718766
0.0610546	0.0688452
0.0583053	0.0656675
0.055655	0.0626084
0.0528885	0.0593294
0.0500754	0.0562188
0.0475446	0.0529191
0.044713	0.0497251	9
0.0422948	0.0464693
0.0394637	0.0431947
0.0370999	0.0399164
0.0343013	0.0366486
0.0319631	0.0333799
0.0292457	0.0300946
0.026966	0.0268356
0.0243446	0.0235807
0.0219363	0.0203414
0.0196042	0.0170896
0.017305	0.0139088
0.0149897	0.0106926
0.0127466	0.00758923
0.0105397	0.00442227	10
0.00834665	0.00134115
0.00626314	-0.00174836
0.00398153	-0.00473365
0.00213495	-0.00778485
-4.8749e-05	-0.010677
-0.00184954	-0.0136348
-0.00393625	-0.0164309
-0.00564914	-0.0192493
-0.00766513	-0.0219855
-0.00929579	-0.0246873
-0.0112469	-0.0273211
-0.0127634	-0.0298619
-0.0146175	-0.0324238
-0.0162984	-0.034815	11
-0.0179145	-0.0372634
-0.0195191	-0.0394943
-0.0210481	-0.0418474
-0.0225684	-0.0439504
-0.0240526	-0.0460926
-0.0255799	-0.0480987
-0.0269592	-0.0500484
-0.0285896	-0.0519339
-0.0297757	-0.0537075
-0.0313349	-0.0554791
-0.0324958	-0.0570792
-0.0339908	-0.0586599
-0.0351369	-0.0601146
-0.0365936	-0.0615084	12
-0.0376949	-0.0628256
-0.0390856	-0.0640736
-0.040203	-0.0652102
-0.0415393	-0.0663206
-0.0427969	-0.0672688
-0.043921	-0.0682298
-0.0451714	-0.0689701
-0.046299	-0.0697865
-0.0474841	-0.0703862
-0.0485706	-0.0710132
-0.0497008	-0.0714691
-0.0507936	-0.0718948
-0.052038	-0.0722248
-0.0529506	-0.0724346
-0.0541713	-0.0726204	13
-0.0550322	-0.0726549
-0.0562054	-0.0727008
-0.0569991	-0.0725319
-0.0581499	-0.0724205
-0.0588993	-0.0720703
-0.0599501	-0.071808
-0.0607908	-0.0713002
-0.0616046	-0.0708103
-0.0624581	-0.0702214
-0.0631264	-0.0695089
-0.0639345	-0.0687411
-0.0644903	-0.0678399
-0.065177	-0.0669098
-0.0656701	-0.0658407	14
-0.0662119	-0.0647417
-0.0666713	-0.0634887
-0.0672635	-0.0622208
-0.0674601	-0.060794
-0.0679346	-0.0593618
-0.0680637	-0.0577516
-0.0684015	-0.0561523
-0.0684182	-0.0543893
-0.0686237	-0.05264
-0.0685209	-0.0507261
-0.0685984	-0.0488029
-0.0685294	-0.046727
-0.0682931	-0.0446158
-0.0681243	-0.0424217	15
-0.0677818	-0.0401766
task	baseline	time/s

## Sheet: FD group
0	0
-0.00069089	0.000404639
-0.00142668	0.000788467
-0.00209199	0.00117257
-0.00275905	0.00155236
-0.00328361	0.00185002
-0.00392888	0.00218596
-0.00442319	0.00248957
-0.00488845	0.00276459
-0.00538529	0.0030568
-0.00572805	0.00326379
-0.00621604	0.00352043
-0.00639044	0.00370088
-0.00677915	0.00393772
-0.00688771	0.00404904	1
-0.00716372	0.00424985
-0.00727956	0.00435536
-0.00738095	0.00450748
-0.00742704	0.00459598
-0.00744315	0.00467771
-0.00737852	0.00477658
-0.00731727	0.00477344
-0.00719939	0.00488897
-0.00695578	0.00486166
-0.00673928	0.00494385
-0.00644118	0.00487518
-0.00617293	0.00496121
-0.00570475	0.0048874
-0.00532478	0.00491271
-0.00482548	0.004821	2
-0.00425805	0.00482991
-0.00377634	0.00475632
-0.00305044	0.00469621
-0.00244042	0.00461339
-0.00173908	0.00454543
-0.000978528	0.00447027
-0.000197027	0.00434691
0.000662259	0.00425916
0.00154869	0.00415203
0.00251204	0.00403639
0.00342137	0.00389023
0.00442922	0.00380899
0.00552579	0.00364955
0.00654565	0.00354397	3
0.00771341	0.00337194
0.00884308	0.0032633
0.010009	0.00307615
0.0112516	0.00295943
0.0124969	0.002738
0.0136993	0.00262852
0.0149738	0.00239399
0.016303	0.00226347
0.0175509	0.00203214
0.0189441	0.00186058
0.0201938	0.00165087
0.0216514	0.00142725
0.0228658	0.00122143
0.0243715	0.000961204	4
0.0256282	0.000724372
0.0270771	0.000462224
0.0283703	0.000208413
0.0297308	-8.3617e-05
0.0310796	-0.000380968
0.032405	-0.00068064
0.0336796	-0.00102901
0.0349174	-0.00135306
0.0362559	-0.00174638
0.0374903	-0.00208392
0.03868	-0.00253029
0.0398442	-0.00289466
0.0410368	-0.00335286
0.0421409	-0.00383164	5
0.0432146	-0.00426552
0.0443081	-0.00481074
0.0452415	-0.00529304
0.0462258	-0.00590223
0.0470477	-0.00640191
0.0478868	-0.00704278
0.0486782	-0.00762088
0.049364	-0.00831601
0.0500277	-0.00891649
0.050636	-0.00964368
0.0511948	-0.0103214
0.0516351	-0.01111
0.0519833	-0.0118105
0.052371	-0.0126309
0.0525679	-0.0134027	6
0.0528236	-0.0142556
0.0529072	-0.0150598
0.0529646	-0.0159486
0.052934	-0.0168319
0.0528861	-0.0177455
0.052683	-0.0186368
0.0524759	-0.0196008
0.0521523	-0.0205424
0.0517293	-0.0215128
0.0513347	-0.0224997
0.05077	-0.0234602
0.0502755	-0.0245203
0.0494616	-0.0254791
0.0489112	-0.0265615	7
0.0480093	-0.0275453
0.0472118	-0.0286646
0.0462604	-0.0296692
0.045262	-0.0307486
0.0442384	-0.0318221
0.0430876	-0.032855
0.0419221	-0.0339539
0.0406672	-0.0349966
0.0393792	-0.036109
0.0380145	-0.0371119
0.0366144	-0.0382189
0.035183	-0.0392375
0.0336908	-0.0403439
0.0321212	-0.0413291	8
0.0305735	-0.0424128
0.0289413	-0.0434264
0.0272799	-0.0444722
0.0255689	-0.0454893
0.0237919	-0.046477
0.0220582	-0.0474912
0.0202477	-0.0484626
0.0183783	-0.0494059
0.0165523	-0.0503544
0.0146378	-0.0512849
0.0128004	-0.052184
0.0108607	-0.0530665
0.00895054	-0.0539287
0.00701387	-0.0547813
0.00503633	-0.0555807	9
0.00314011	-0.0564033
0.00115493	-0.0571194
-0.00071881	-0.0579158
-0.00272943	-0.0585968
-0.00462283	-0.0593103
-0.00654808	-0.0599317
-0.00849332	-0.0605972
-0.010381	-0.0611937
-0.0123246	-0.0617475
-0.0141278	-0.0622826
-0.0160412	-0.0627676
-0.0177838	-0.06324
-0.01967	-0.0636583
-0.021371	-0.0640833	10
-0.0231858	-0.0643927
-0.0248545	-0.0647393
-0.0265459	-0.0650122
-0.028203	-0.0652597
-0.0298152	-0.065473
-0.0314547	-0.0656157
-0.0329925	-0.0657615
-0.0345055	-0.0658264
-0.0360175	-0.0659263
-0.0374897	-0.0658436
-0.038878	-0.0658739
-0.0402465	-0.0657477
-0.0415886	-0.0656626
-0.0428698	-0.0654534	11
-0.0441195	-0.0652869
-0.0453036	-0.0650213
-0.0464516	-0.0647272
-0.0475648	-0.0643836
-0.0486464	-0.0640052
-0.0496305	-0.0635875
-0.0506291	-0.0631513
-0.0515966	-0.0626207
-0.0523785	-0.062111
-0.0532816	-0.0615244
-0.0540361	-0.0609202
-0.0547613	-0.0602529
-0.0554026	-0.0595832
-0.0560199	-0.0588792	12
-0.0565992	-0.0581002
-0.0570677	-0.057333
-0.0575615	-0.0564967
-0.0579193	-0.0556851
-0.0582575	-0.0547759
-0.0586234	-0.0539119
-0.0587886	-0.0529524
-0.0590521	-0.0520499
-0.0591618	-0.0510646
-0.0593142	-0.0500924
-0.0592718	-0.0490954
-0.0593321	-0.048078
-0.0591626	-0.0470632
-0.0590996	-0.046019
-0.0588867	-0.0449774	13
-0.0587092	-0.0438766
-0.0583558	-0.0428182
-0.0580882	-0.0417271
-0.0576668	-0.0406274
-0.0572048	-0.0395219
-0.0567846	-0.0384036
-0.0561742	-0.0373209
-0.0556052	-0.0361493
-0.055018	-0.0350694
-0.0542843	-0.0338873
-0.0535601	-0.0328079
-0.0527317	-0.0316544
-0.0519015	-0.0305262
-0.0509255	-0.0293841	14
-0.050002	-0.0282791
-0.0489985	-0.0271909
-0.0479219	-0.0260329
-0.0467969	-0.0249569
-0.0455836	-0.023834
-0.0443774	-0.0227689
-0.0431179	-0.0216502
-0.0417739	-0.0205984
-0.040363	-0.0195189
-0.0389734	-0.0184875
-0.0375093	-0.0174223
-0.0359348	-0.0164102
-0.0343716	-0.0153652	15
0.0727945	-0.0331391
0.0731371	-0.030894
task	baseline	time/s

## Sheet: ND group
0	0
0.000550235	0.00176387
0.00104828	0.00358211
0.00164464	0.00536268
0.00215551	0.00723631
0.00275577	0.00901331
0.00327046	0.0109546
0.00384364	0.0128189
0.00441264	0.014711
0.00494319	0.0166266
0.00556575	0.0185577
0.00604205	0.0205108
0.00665476	0.0224124
0.00710256	0.0244066
0.0077471	0.0263147	1
0.0082127	0.0282956
0.00879939	0.0302475
0.00931373	0.0322073
0.00981121	0.0341538
0.0103434	0.0361221
0.0107741	0.038052
0.0113322	0.0400035
0.011729	0.0419693
0.0122654	0.0438593
0.0126559	0.0458163
0.0131611	0.0476971
0.0135641	0.0496409
0.0139713	0.0515038
0.0143816	0.0533565
0.0147272	0.055251	2
0.0151263	0.057077
0.0154547	0.0588757
0.0158316	0.0606599
0.0161538	0.0624404
0.0164824	0.064174
0.0167619	0.0659098
0.0170384	0.0675717
0.0173274	0.0692526
0.0175289	0.0708576
0.0178051	0.0724511
0.0179965	0.0740038
0.0182414	0.0755321
0.0183959	0.0769915
0.0186173	0.0784046	3
0.0187367	0.0798285
0.0188839	0.0811332
0.0189724	0.0824699
0.01908	0.0836783
0.0191763	0.084867
0.0192645	0.0859992
0.019312	0.0870884
0.0193414	0.0881114
0.0193216	0.0890899
0.0193072	0.0899893
0.019279	0.0908084
0.0192048	0.091621
0.0191569	0.0923137
0.0190259	0.0929923	4
0.0189244	0.0935619
0.0187558	0.0941141
0.0186115	0.0945712
0.0183748	0.0949439
0.0181496	0.0952916
0.017872	0.09552
0.0176079	0.0957098
0.0173099	0.0957963
0.0169722	0.0958502
0.0166279	0.0957914
0.0161668	0.0957452
0.0157953	0.0955795
0.0153047	0.0953507
0.0148279	0.0950572	5
0.0143076	0.0946762
0.0137798	0.0942296
0.0132293	0.0937411
0.0125722	0.0931857
0.0120099	0.0925612
0.0112751	0.0918993
0.0106773	0.0911554
0.00989349	0.0903665
0.0092091	0.0895023
0.00840812	0.0886141
0.00763344	0.0876307
0.00685226	0.0866184
0.00597213	0.0855596
0.00517291	0.0844904
0.00421248	0.0833338	6
0.00335979	0.0821411
0.00238318	0.080917
0.00151148	0.0796502
0.000514563	0.0783468
-0.000458049	0.0769997
-0.0014337	0.0756919
-0.0024962	0.0742438
-0.00348294	0.0728813
-0.0045612	0.0713892
-0.00557867	0.069964
-0.00669901	0.0684658
-0.00776548	0.0669124
-0.00884004	0.0654375
-0.00995586	0.0638742	7
-0.0110476	0.0623917
-0.0122162	0.0607819
-0.0132969	0.0592744
-0.0144737	0.0576316
-0.015579	0.0560558
-0.0167397	0.0544557
-0.0178787	0.0528517
-0.0190441	0.0512853
-0.0201957	0.0496147
-0.0213513	0.0481013
-0.0224978	0.0464471
-0.0236627	0.0449141
-0.0248155	0.0432406
-0.025985	0.0416707	8
-0.0271301	0.0400464
-0.0282661	0.0384411
-0.0294447	0.0368898
-0.0305728	0.035239
-0.0317328	0.0337471
-0.032877	0.032089
-0.0340118	0.030564
-0.0351226	0.0289386
-0.0362439	0.0274078
-0.0373614	0.0258343
-0.0384633	0.0242695
-0.0395792	0.0227677
-0.0406705	0.0212037
-0.0417597	0.0197102
-0.0428262	0.0181292	9
-0.0439059	0.0167004
-0.0449547	0.0151457
-0.0459735	0.01367
-0.0470171	0.0122093
-0.0480014	0.0107495
-0.0490149	0.00932732
-0.0499699	0.00787629
-0.0509804	0.00650071
-0.0519204	0.00508065
-0.0528378	0.00371721
-0.0537143	0.00234279
-0.0545945	0.00104038
-0.0554579	-0.000249083
-0.0563024	-0.00151602	10
-0.0570966	-0.00274406
-0.0578815	-0.00398723
-0.0586378	-0.00516238
-0.0593509	-0.00632589
-0.0600442	-0.00747214
-0.0607151	-0.00853952
-0.0613362	-0.00962881
-0.0619252	-0.0105903
-0.062503	-0.0115813
-0.063057	-0.0125355
-0.0635581	-0.0133936
-0.0640151	-0.0142788
-0.0644294	-0.0150526
-0.0648048	-0.015865	11
-0.0651629	-0.0165397
-0.0654898	-0.0172425
-0.0657978	-0.0178394
-0.0660412	-0.0184132
-0.0662766	-0.0189391
-0.0664301	-0.019393
-0.0665744	-0.0198655
-0.0666572	-0.0201846
-0.0667404	-0.0205455
-0.0667634	-0.02075
-0.0667868	-0.0210339
-0.0667597	-0.0211276
-0.0667052	-0.0212608
-0.0665959	-0.021325	12
-0.0664639	-0.0212886
-0.066276	-0.0213071
-0.0660688	-0.021099
-0.0658278	-0.021019
-0.0655951	-0.0207146
-0.0652981	-0.0205261
-0.0649831	-0.0201635
-0.0646185	-0.0198232
-0.0642238	-0.0194331
-0.0637956	-0.0189271
-0.0633361	-0.0184611
-0.0628742	-0.0178623
-0.0623359	-0.0173221
-0.0618234	-0.0165866
-0.0612521	-0.0159476	13
-0.0606628	-0.0151745
-0.0600402	-0.0144392
-0.0593553	-0.0135945
-0.0586757	-0.0127442
-0.0579347	-0.0119046
-0.0572585	-0.0108911
-0.0564728	-0.00996652
-0.0556957	-0.0089042
-0.0548641	-0.0079071
-0.054006	-0.00677514
-0.0531656	-0.00570215
-0.0522237	-0.00454406
-0.0513555	-0.00337732
-0.0503797	-0.00215926	14
-0.0494742	-0.000905439
-0.0484532	0.000310532
-0.0474885	0.0016456
-0.0464538	0.00291053
-0.0454103	0.00431444
-0.0443626	0.00562973
-0.0432507	0.00704308
-0.0422005	0.00840731
-0.0410659	0.00986089
-0.0399882	0.0112952
-0.0388371	0.0127408
-0.0377151	0.0142344
-0.0365464	0.0156711
-0.035353	0.0172116	15
task	baseline	time/s
