# Supplementary material for: Lie Detection Using fNIRS Monitoring of Inhibition-Related Brain Regions Discriminates Infrequent but not Frequent Liars
Source: Front Hum Neurosci. 2018 Mar 13;12:71. doi: 10.3389/fnhum.2018.00071 (PMC5859104; doi:10.3389/fnhum.2018.00071)
Supplement: Supplementary file 3 [file Data_Sheet_3.XLSX]

## Sheet: IFD group
0	0			Time Series Data for Channel 20
0.00508315	0.000547027
0.00924081	0.00119814
0.0145161	0.00184185
0.0189197	0.00262428
0.0242679	0.0033706
0.0288051	0.00422978
0.0340838	0.0050772
0.0389127	0.00602823
0.0442639	0.00700469
0.0491839	0.00808058
0.05466	0.00917214
0.0597099	0.0102818
0.0651963	0.011517
0.070306	0.0127437	1
0.0756126	0.014016
0.0809866	0.0153958
0.0863456	0.0167603
0.0916546	0.0182282
0.0970903	0.0196985
0.102866	0.0212129
0.107751	0.022849
0.113551	0.0244248
0.118447	0.0261286
0.123915	0.0278276
0.128905	0.0296334
0.13442	0.0313981
0.139268	0.0332618
0.144759	0.0351456
0.149466	0.0370813	2
0.154904	0.0390436
0.159506	0.0410726
0.164797	0.0431329
0.16928	0.0452253
0.174107	0.0473235
0.178835	0.0495184
0.183463	0.0517604
0.188055	0.053994
0.192516	0.056307
0.19746	0.0586088
0.201184	0.0609917
0.205981	0.0633551
0.209552	0.0657523
0.213934	0.0681923	3
0.217523	0.0706725
0.221666	0.0731583
0.225051	0.0757074
0.228998	0.0782354
0.232133	0.0808159
0.235797	0.0833677
0.238727	0.0859917
0.242083	0.0885779
0.244794	0.091229
0.247616	0.0938362
0.250338	0.0964638
0.252873	0.0991193
0.255353	0.101733
0.257468	0.104374	4
0.259806	0.106967
0.261582	0.109631
0.264101	0.112185
0.26512	0.114765
0.26706	0.117312
0.268022	0.119863
0.269546	0.122332
0.270218	0.124825
0.271335	0.127239
0.271814	0.129648
0.27256	0.131933
0.272728	0.134238
0.273075	0.136473
0.272973	0.138655	5
0.272727	0.140768
0.272524	0.142842
0.271988	0.144838
0.271449	0.146738
0.27062	0.148593
0.269725	0.150368
0.268551	0.152059
0.267304	0.153666
0.265866	0.155226
0.264554	0.156651
0.262514	0.158101
0.260895	0.159323
0.258602	0.160587
0.256649	0.16167
0.25406	0.162722	6
0.251826	0.163689
0.248877	0.16452
0.246131	0.1653
0.243172	0.165976
0.240057	0.166523
0.236938	0.167018
0.23346	0.167463
0.230085	0.167732
0.226362	0.167993
0.222717	0.16809
0.218731	0.168151
0.214765	0.168064
0.210644	0.16792
0.206701	0.167639	7
0.202078	0.167371
0.197853	0.166901
0.193002	0.166408
0.188522	0.165801
0.183496	0.165096
0.178841	0.164304
0.173586	0.163424
0.168513	0.162477
0.163388	0.161411
0.158083	0.160243
0.152839	0.159028
0.147402	0.157752
0.142011	0.156304
0.136393	0.154905	8
0.131022	0.153321
0.125281	0.151736
0.119794	0.149994
0.114064	0.148265
0.108236	0.146408
0.102681	0.144553
0.0972787	0.142599
0.0911874	0.14058
0.085662	0.138506
0.0797202	0.136336
0.0741223	0.134172
0.0682281	0.131908
0.0623438	0.129631
0.0567247	0.1273
0.0508411	0.124924	9
0.0452174	0.122529
0.0394273	0.120103
0.0338427	0.117597
0.0281206	0.11514
0.0225262	0.112574
0.0168752	0.110042
0.0113337	0.107459
0.0058207	0.104841
5.4015e-05	0.102231
-0.00518823	0.0996238
-0.0103657	0.0969658
-0.0160043	0.0943579
-0.0211036	0.0917017
-0.0266032	0.0890585	10
-0.0317111	0.0863807
-0.0371035	0.083749
-0.0424335	0.08111
-0.0474526	0.07845
-0.0526441	0.075822
-0.0575842	0.073191
-0.0626599	0.0706352
-0.067516	0.067995
-0.0725022	0.0654512
-0.0772414	0.0628978
-0.0821391	0.060362
-0.0867694	0.0578679
-0.0913928	0.05538
-0.0962495	0.0529232	11
-0.100496	0.0505092
-0.105251	0.0481006
-0.109362	0.045749
-0.113548	0.0433983
-0.118042	0.0411247
-0.122103	0.0388632
-0.126401	0.0366812
-0.130508	0.0344634
-0.134453	0.032355
-0.138412	0.030253
-0.142213	0.0282069
-0.14599	0.0262343
-0.149652	0.0242711
-0.15339	0.0223918	12
-0.156764	0.020497
-0.16028	0.0186828
-0.163537	0.0168858
-0.16678	0.0151872
-0.170166	0.013489
-0.173002	0.0118968
-0.176223	0.0103105
-0.178843	0.00879758
-0.181958	0.00731879
-0.184223	0.00587394
-0.186725	0.00450824
-0.189234	0.00316434
-0.191733	0.00190509
-0.193845	0.000688229
-0.196138	-0.000519119	13
-0.198126	-0.00160217
-0.200064	-0.00267286
-0.201819	-0.00368981
-0.203485	-0.00462553
-0.205065	-0.00555858
-0.206384	-0.0064186
-0.208028	-0.0072571
-0.208844	-0.00794897
-0.21029	-0.00872754
-0.210882	-0.00933662
-0.21199	-0.00996398
-0.212308	-0.010457
-0.213159	-0.0109708
-0.213245	-0.0114243	14
-0.213348	-0.0117798
-0.21368	-0.01212
-0.213801	-0.0124003
-0.213588	-0.0125921
-0.213395	-0.0127784
-0.212972	-0.0129074
-0.212436	-0.0129418
-0.211838	-0.0129974
-0.210986	-0.012912
-0.210163	-0.0128557
-0.209021	-0.0127014
-0.208207	-0.0124948
-0.206555	-0.0122165
-0.205515	-0.011915	15
-0.203616	-0.0115434
task	baseline	time/s

## Sheet: FD group
0	0			0	0
-8.7677e-05	0.000183			-8.7677e-05	0.000183
-0.000134733	0.000355355			-0.000134733	0.000355355
-5.7293e-05	0.00062462			-5.7293e-05	0.00062462
2.4154e-05	0.000968143			2.4154e-05	0.000968143
0.000302345	0.00127184			0.000302345	0.00127184
0.000539614	0.00173502			0.000539614	0.00173502
0.000984786	0.00220118			0.000984786	0.00220118
0.0014224	0.00274382			0.0014224	0.00274382
0.00192643	0.00335546			0.00192643	0.00335546
0.0025981	0.00398812			0.0025981	0.00398812
0.00326359	0.00473762			0.00326359	0.00473762
0.00410919	0.00548138			0.00410919	0.00548138
0.00489184	0.00636032			0.00489184	0.00636032
0.00592023	0.00718824	1		0.00592023	0.00718824	1
0.00685623	0.00820226			0.00685623	0.00820226
0.00798231	0.00917487			0.00798231	0.00917487
0.00913343	0.010298			0.00913343	0.010298
0.0103814	0.0113904			0.0103814	0.0113904
0.0116796	0.0126231			0.0116796	0.0126231
0.0130713	0.0138634			0.0130713	0.0138634
0.0145111	0.0151665			0.0145111	0.0151665
0.0160468	0.0165612			0.0160468	0.0165612
0.017647	0.0179782			0.017647	0.0179782
0.0193486	0.0194792			0.0193486	0.0194792
0.0210288	0.0210108			0.0210288	0.0210108
0.0228836	0.0226378			0.0228836	0.0226378
0.0247083	0.0243023			0.0247083	0.0243023
0.0267205	0.0259966			0.0267205	0.0259966
0.0285798	0.0278009	2		0.0285798	0.0278009	2
0.0308073	0.0295884			0.0308073	0.0295884
0.0327244	0.0315193			0.0327244	0.0315193
0.0351119	0.03337			0.0351119	0.03337
0.0371687	0.0353732			0.0371687	0.0353732
0.0395965	0.0373772			0.0395965	0.0373772
0.0418373	0.0394673			0.0418373	0.0394673
0.0443151	0.0415492			0.0443151	0.0415492
0.0467181	0.0437073			0.0467181	0.0437073
0.0492607	0.0459076			0.0492607	0.0459076
0.0518412	0.0481245			0.0518412	0.0481245
0.054382	0.0503734			0.054382	0.0503734
0.0570889	0.0526813			0.0570889	0.0526813
0.0597478	0.0550323			0.0597478	0.0550323
0.0625173	0.0573769	3		0.0625173	0.0573769	3
0.0652754	0.0597931			0.0652754	0.0597931
0.0681428	0.062221			0.0681428	0.062221
0.0709618	0.0646535			0.0709618	0.0646535
0.0738787	0.0671487			0.0738787	0.0671487
0.07678	0.0695877			0.07678	0.0695877
0.0797164	0.0721202			0.0797164	0.0721202
0.0826751	0.0746128			0.0826751	0.0746128
0.0857141	0.0771414			0.0857141	0.0771414
0.0887069	0.0796745			0.0887069	0.0796745
0.0918167	0.0822195			0.0918167	0.0822195
0.0947826	0.0847854			0.0947826	0.0847854
0.0979703	0.0872987			0.0979703	0.0872987
0.100982	0.0898589			0.100982	0.0898589
0.1042	0.0923561	4		0.1042	0.0923561	4
0.107219	0.0949032			0.107219	0.0949032
0.110406	0.0973928			0.110406	0.0973928
0.113487	0.0999214			0.113487	0.0999214
0.116592	0.102354			0.116592	0.102354
0.119733	0.104824			0.119733	0.104824
0.122781	0.107249			0.122781	0.107249
0.125871	0.109653			0.125871	0.109653
0.128874	0.112023			0.128874	0.112023
0.132001	0.11432			0.132001	0.11432
0.13496	0.116651			0.13496	0.116651
0.137957	0.118873			0.137957	0.118873
0.140893	0.12113			0.140893	0.12113
0.143828	0.123303			0.143828	0.123303
0.146709	0.125376	5		0.146709	0.125376	5
0.149474	0.127511			0.149474	0.127511
0.152322	0.129459			0.152322	0.129459
0.154941	0.131491			0.154941	0.131491
0.157674	0.133315			0.157674	0.133315
0.160177	0.135216			0.160177	0.135216
0.162753	0.136954			0.162753	0.136954
0.165163	0.138671			0.165163	0.138671
0.167557	0.14031			0.167557	0.14031
0.169868	0.141918			0.169868	0.141918
0.172054	0.143409			0.172054	0.143409
0.174224	0.144874			0.174224	0.144874
0.176182	0.146215			0.176182	0.146215
0.178199	0.147556			0.178199	0.147556
0.180014	0.148767			0.180014	0.148767
0.181808	0.149934	6		0.181808	0.149934	6
0.183474	0.151002			0.183474	0.151002
0.185053	0.152061			0.185053	0.152061
0.186511	0.152952			0.186511	0.152952
0.187868	0.153849			0.187868	0.153849
0.189181	0.154589			0.189181	0.154589
0.190314	0.155353			0.190314	0.155353
0.191411	0.155932			0.191411	0.155932
0.192337	0.156514			0.192337	0.156514
0.193181	0.156981			0.193181	0.156981
0.193938	0.157395			0.193938	0.157395
0.194501	0.157754			0.194501	0.157754
0.195079	0.157981			0.195079	0.157981
0.195409	0.158218			0.195409	0.158218
0.195775	0.158281	7		0.195775	0.158281	7
0.195898	0.15837			0.195898	0.15837
0.195975	0.158289			0.195975	0.158289
0.19595	0.158239			0.19595	0.158239
0.195764	0.158045			0.195764	0.158045
0.19553	0.157813			0.19553	0.157813
0.195028	0.157508			0.195028	0.157508
0.19462	0.157138			0.19462	0.157138
0.193901	0.156695			0.193901	0.156695
0.193242	0.156181			0.193242	0.156181
0.192322	0.15564			0.192322	0.15564
0.191382	0.155002			0.191382	0.155002
0.190281	0.154304			0.190281	0.154304
0.189093	0.153582			0.189093	0.153582
0.187803	0.152763	8		0.187803	0.152763	8
0.186342	0.151939			0.186342	0.151939
0.184862	0.150959			0.184862	0.150959
0.183127	0.150042			0.183127	0.150042
0.181448	0.148959			0.181448	0.148959
0.17947	0.14795			0.17947	0.14795
0.177577	0.146781			0.177577	0.146781
0.175425	0.145624			0.175425	0.145624
0.17324	0.14441			0.17324	0.14441
0.170906	0.14315			0.170906	0.14315
0.168492	0.141825			0.168492	0.141825
0.166014	0.140509			0.166014	0.140509
0.163362	0.139113			0.163362	0.139113
0.160697	0.1377			0.160697	0.1377
0.157884	0.136237			0.157884	0.136237
0.155022	0.134739	9		0.155022	0.134739	9
0.15207	0.133193			0.15207	0.133193
0.148986	0.131681			0.148986	0.131681
0.14594	0.130024			0.14594	0.130024
0.142691	0.128457			0.142691	0.128457
0.139486	0.126758			0.139486	0.126758
0.136151	0.125119			0.136151	0.125119
0.132763	0.123379			0.132763	0.123379
0.129366	0.12165			0.129366	0.12165
0.125872	0.119919			0.125872	0.119919
0.122386	0.118115			0.122386	0.118115
0.118769	0.116336			0.118769	0.116336
0.115289	0.114496			0.115289	0.114496
0.111619	0.112694			0.111619	0.112694
0.108069	0.110794	10		0.108069	0.110794	10
0.104345	0.10899			0.104345	0.10899
0.10075	0.107057			0.10075	0.107057
0.0970907	0.105199			0.0970907	0.105199
0.0933953	0.10328			0.0933953	0.10328
0.0897352	0.101374			0.0897352	0.101374
0.0860532	0.0994589			0.0860532	0.0994589
0.082399	0.0975129			0.082399	0.0975129
0.0787134	0.0955875			0.0787134	0.0955875
0.0750697	0.0936373			0.0750697	0.0936373
0.0714501	0.091744			0.0714501	0.091744
0.0678199	0.0897755			0.0678199	0.0897755
0.0642713	0.0878382			0.0642713	0.0878382
0.0606443	0.085916			0.0606443	0.085916
0.0572265	0.0839926	11		0.0572265	0.0839926	11
0.0536283	0.0820767			0.0536283	0.0820767
0.0502881	0.0801215			0.0502881	0.0801215
0.046775	0.0782611			0.046775	0.0782611
0.0434625	0.0763213			0.0434625	0.0763213
0.0400573	0.0744619			0.0400573	0.0744619
0.0368453	0.0725631			0.0368453	0.0725631
0.0335046	0.0706801			0.0335046	0.0706801
0.0303334	0.0688459			0.0303334	0.0688459
0.0271869	0.066974			0.0271869	0.066974
0.0240515	0.0651386			0.0240515	0.0651386
0.021045	0.0633064			0.021045	0.0633064
0.0180318	0.0615248			0.0180318	0.0615248
0.0151311	0.0597462			0.0151311	0.0597462
0.0122509	0.0579635	12		0.0122509	0.0579635	12
0.00949327	0.0562387			0.00949327	0.0562387
0.0067141	0.0544673			0.0067141	0.0544673
0.0040376	0.0527951			0.0040376	0.0527951
0.00145921	0.0510377			0.00145921	0.0510377
-0.00107442	0.0494316			-0.00107442	0.0494316
-0.00357948	0.0477243			-0.00357948	0.0477243
-0.00593001	0.0461294			-0.00593001	0.0461294
-0.00829009	0.0444887			-0.00829009	0.0444887
-0.0104989	0.042919			-0.0104989	0.042919
-0.0127534	0.0413517			-0.0127534	0.0413517
-0.0147611	0.0398103			-0.0147611	0.0398103
-0.0168483	0.0382874			-0.0168483	0.0382874
-0.0186997	0.0367862			-0.0186997	0.0367862
-0.0206344	0.0353373			-0.0206344	0.0353373
-0.0223877	0.0338806	13		-0.0223877	0.0338806	13
-0.0241189	0.0325188			-0.0241189	0.0325188
-0.0257101	0.0311225			-0.0257101	0.0311225
-0.0273087	0.0298052			-0.0273087	0.0298052
-0.0287759	0.0284943			-0.0287759	0.0284943
-0.0300987	0.0272321			-0.0300987	0.0272321
-0.031488	0.0259964			-0.031488	0.0259964
-0.0325779	0.0247594			-0.0325779	0.0247594
-0.0337873	0.0236337			-0.0337873	0.0236337
-0.0348076	0.0224808			-0.0348076	0.0224808
-0.035784	0.0214401			-0.035784	0.0214401
-0.0366076	0.0203622			-0.0366076	0.0203622
-0.0374378	0.019358			-0.0374378	0.019358
-0.0381357	0.0184289			-0.0381357	0.0184289
-0.0386809	0.0174973	14		-0.0386809	0.0174973	14
-0.0392323	0.0166421			-0.0392323	0.0166421
-0.0396238	0.01578			-0.0396238	0.01578
-0.0399637	0.0150554			-0.0399637	0.0150554
-0.0401873	0.0143082			-0.0401873	0.0143082
-0.0403162	0.0136569			-0.0403162	0.0136569
-0.0403611	0.0130188			-0.0403611	0.0130188
-0.0403675	0.0124768			-0.0403675	0.0124768
-0.0402249	0.0119481			-0.0402249	0.0119481
-0.0400195	0.0114997			-0.0400195	0.0114997
-0.0397501	0.0110792			-0.0397501	0.0110792
-0.0393901	0.0107585			-0.0393901	0.0107585
-0.0388872	0.010453			-0.0388872	0.010453
-0.0383678	0.0102649	15		-0.0383678	0.0102649	15
-0.10896	0.0640263			-0.10896	0.0640263
-0.107062	0.064398			-0.107062	0.064398
				task	baseline	time/s

## Sheet: ND group
0	0
0.000800472	0.00170562
0.00164987	0.00345788
0.00254425	0.00523196
0.00341721	0.00709162
0.00437297	0.00893446
0.00527514	0.0109009
0.00625478	0.0128297
0.00719615	0.0148127
0.00819691	0.01684
0.00924394	0.0188894
0.0102203	0.0209919
0.0112989	0.0230697
0.012273	0.0252684
0.0134329	0.0273985	1
0.0144246	0.0296092
0.0155712	0.0318389
0.0166464	0.0340616
0.0177463	0.0363433
0.0188659	0.0386043
0.0199332	0.0409191
0.0211227	0.0432117
0.0221584	0.0455883
0.0233705	0.0479074
0.024409	0.0502687
0.0255961	0.0526543
0.0267004	0.0550136
0.0278198	0.0574103
0.028943	0.0597555
0.0300208	0.0621956	2
0.0311575	0.0645775
0.0322101	0.0669811
0.0333301	0.0693862
0.0343847	0.0717543
0.0354535	0.0741606
0.0364999	0.0765241
0.0375266	0.0789453
0.038588	0.0812692
0.0395314	0.0836485
0.0405673	0.0859897
0.0414812	0.0883288
0.0424635	0.0906423
0.0433498	0.0929194
0.0442871	0.0952231	3
0.0451547	0.097466
0.0459788	0.0997285
0.0468179	0.101927
0.0475817	0.104131
0.0483513	0.106266
0.0490978	0.108424
0.0497857	0.110538
0.0504522	0.112602
0.0510604	0.114657
0.0516506	0.116639
0.0522117	0.118627
0.0527373	0.120555
0.0532157	0.12246
0.0536319	0.124302	4
0.0540505	0.126112
0.0543782	0.127871
0.0547362	0.129599
0.0549749	0.131283
0.0552144	0.132926
0.0553659	0.134495
0.055527	0.136024
0.0556272	0.137515
0.0556794	0.138934
0.0557057	0.140323
0.055594	0.141649
0.0555768	0.14294
0.0553922	0.144138
0.0552368	0.14531	5
0.055016	0.146414
0.0547389	0.147456
0.054445	0.148467
0.0540299	0.149387
0.0537098	0.15028
0.0532097	0.151058
0.0527846	0.151836
0.0521956	0.152509
0.0516744	0.153167
0.051042	0.153727
0.05036	0.154211
0.0497322	0.154656
0.0489356	0.155019
0.0482379	0.155356
0.0473557	0.155553	6
0.0465665	0.155767
0.0456416	0.15584
0.0447645	0.155903
0.0437878	0.155872
0.0427758	0.155778
0.0417865	0.155638
0.0406788	0.15537
0.0396113	0.155127
0.0384668	0.154711
0.0373265	0.154335
0.0360999	0.153801
0.0348581	0.153268
0.0336444	0.152622
0.0323221	0.151936	7
0.0310165	0.151194
0.0296524	0.150345
0.0282871	0.149492
0.0268679	0.148513
0.0254414	0.147526
0.0239912	0.146438
0.0224941	0.145327
0.0209839	0.144136
0.0194572	0.142879
0.0178981	0.141583
0.0163546	0.140229
0.014733	0.138831
0.0131334	0.137338
0.0114799	0.13585	8
0.00983091	0.134259
0.00818614	0.132652
0.00647046	0.130997
0.00482532	0.129281
0.00306088	0.127534
0.0013952	0.125731
-0.000356811	0.123903
-0.0020498	0.122017
-0.00381575	0.120096
-0.00555551	0.118147
-0.0072832	0.116156
-0.00906114	0.11413
-0.0107546	0.112086
-0.0125311	0.10998
-0.0142273	0.107895	9
-0.0159904	0.105727
-0.0177004	0.103586
-0.0194078	0.101356
-0.0211278	0.0991656
-0.0227718	0.0969148
-0.0244738	0.0946725
-0.0260787	0.0924093
-0.0277668	0.0901095
-0.0293613	0.08785
-0.0309331	0.0854955
-0.0324916	0.0832193
-0.0340207	0.0808715
-0.0355438	0.0785753
-0.0369983	0.0762195	10
-0.038461	0.0738975
-0.0398622	0.0715815
-0.0412434	0.0692463
-0.0425958	0.0669768
-0.0439007	0.0646024
-0.0451903	0.0623815
-0.0463989	0.0600036
-0.0475662	0.0578204
-0.0487378	0.0555171
-0.0498505	0.0533056
-0.0509362	0.051103
-0.0519492	0.0488878
-0.0529344	0.0467801
-0.0538385	0.0445729	11
-0.0547436	0.0425422
-0.0555745	0.0403933
-0.0563797	0.0384281
-0.0571261	0.0363632
-0.0578203	0.0344431
-0.0584858	0.032487
-0.0590782	0.0305787
-0.0596414	0.0287696
-0.060134	0.0269497
-0.0606066	0.0252566
-0.0609984	0.0234743
-0.061364	0.0219056
-0.0616771	0.0202493
-0.0619129	0.0187426	12
-0.0621402	0.0172446
-0.0622589	0.0158169
-0.0623665	0.0144659
-0.0624104	0.0131226
-0.0624132	0.0119534
-0.0623553	0.0106913
-0.0622495	0.00965004
-0.0620829	0.00854035
-0.0618373	0.00761091
-0.0616031	0.00665385
-0.0612431	0.00583763
-0.0609097	0.0050452
-0.0604273	0.00433441
-0.0599783	0.00374
-0.0594332	0.00313043	13
-0.0588622	0.00268875
-0.0582247	0.00219973
-0.0574997	0.00193476
-0.0567872	0.00161001
-0.055943	0.001431
-0.0551602	0.00130092
-0.0542445	0.00123908
-0.0533212	0.00124625
-0.0523166	0.00131247
-0.0512494	0.00151165
-0.0502031	0.00168615
-0.0490462	0.00203671
-0.0479027	0.00233812
-0.0466505	0.00281074	14
-0.0454056	0.00327098
-0.0440642	0.00384342
-0.0427334	0.00446243
-0.0413498	0.00512675
-0.0399094	0.00590776
-0.0384628	0.006676
-0.0369237	0.00757244
-0.0354051	0.00842101
-0.0338022	0.00945134
-0.0322248	0.010422
-0.0305474	0.0115312
-0.028891	0.0126214
-0.0271813	0.0137906
-0.025434	0.0150125	15
task	baseline	time/s
